# Supplementary material for: Low-Intensity Pulsed Ultrasound Alleviates Human Testicular Leydig Cell Senescence In Vitro
Source: Int J Mol Sci. 2022 Dec 27;24(1):418. doi: 10.3390/ijms24010418 (PMC9820771; doi:10.3390/ijms24010418)
Supplement: Supplementary file 1 [file ijms-24-00418-s001.zip]

Archive with 1 entries (1 files):
- ijms-2032927-supplementary.pdf
